# Supplementary material for: Applicability of an Immersive Virtual Reality Exercise Training System for Office Workers during Working Hours
Source: Sports (Basel). 2022 Jun 29;10(7):104. doi: 10.3390/sports10070104 (PMC9317041; doi:10.3390/sports10070104)
Supplement: Supplementary file 1 [file sports-10-00104-s001.zip]

Archive with 7 entries (6 files):
- Supplementary material S1 - Video Demo.mp4
- Supplementary Material S2 - Iterview Guide  2.pdf
- Supplementary material S3 - Boxplots.pdf
- __MACOSX/
- __MACOSX/._Supplementary material S1 - Video Demo.mp4
- __MACOSX/._Supplementary Material S2- Iterview Guide  2.docx
- __MACOSX/._Supplementary material S3 - Boxplots.docx
